# Supplementary material for: Ratchet, swivel, tilt and roll: a complete description of subunit rotation in the ribosome
Source: Nucleic Acids Res. 2022 Dec 30;51(2):919–34. doi: 10.1093/nar/gkac1211 (PMC9881166; doi:10.1093/nar/gkac1211)
Supplement: gkac1211_Supplemental_Files [file gkac1211_supplemental_files.zip]

Archive with 10 entries (10 files):
- AppendixA.pdf
- AppendixB.pdf
- AppendixC.pdf
- AppendixD.pdf
- AppendixE.pdf
- AppendixF.pdf
- AppendixG.pdf
- Movie_S1.mp4
- SI-revised113022.pdf
- Supplementary legends.pdf
